# Supplementary material for: Heterologous Prime-Boost Vaccination with Inactivated Influenza Viruses Induces More Effective Cross-Protection than Homologous Repeat Vaccination
Source: Vaccines (Basel). 2023 Jul 6;11(7):1209. doi: 10.3390/vaccines11071209 (PMC10386405; doi:10.3390/vaccines11071209)
Supplement: Supplementary file 1 [file vaccines-11-01209-s001.zip]

Archive with 1 entries (1 files):
- vaccines-2402083-supplementary.pdf
